# Supplementary material for: Integrated impact of climate change on health outcomes and economic stability in PEPFAR-supported African countries
Source: Health Aff Sch. 2026 Apr 28;4(4):qxag050. doi: 10.1093/haschl/qxag050 (PMC13122613; doi:10.1093/haschl/qxag050)
Supplement: qxag050_Supplementary_Data [file qxag050_supplementary_data.zip]

Archive with 5 entries (5 files):
- Appendix_Clean (2).docx
- COI_Disclosure_GOOSBY.docx
- COI_Disclosure_REID.docx
- COI_Disclosure_SILVA.docx
- COI_Disclosure_WHITTAKER.docx
